# Supplementary material for: A PCR Test Using the Mini-PCR Platform and Simplified Product Detection Methods Is Highly Sensitive and Specific to Detect Fasciola hepatica DNA Mixed in Human Stool, Snail Tissue, and Water DNA Specimens
Source: Pathogens. 2024 May 23;13(6):440. doi: 10.3390/pathogens13060440 (PMC11206539; doi:10.3390/pathogens13060440)
Supplement: Supplementary file 1 [file pathogens-13-00440-s001.zip]

Archive with 2 entries (2 files):
- pathogens-3014642-supplementary_fIGURE 1.pdf
- pathogens-3014642-supplementary_TABLE_1.pdf
